# Supplementary material for: Understanding the Impact of COVID-19 on Roma Vulnerable Communities in Western Romania: Insights and Predictive Factors from a Retrospective Study
Source: Viruses. 2024 Mar 12;16(3):435. doi: 10.3390/v16030435 (PMC10974346; doi:10.3390/v16030435)
Supplement: Supplementary file 1 [file viruses-16-00435-s001.zip]

Archive with 1 entries (1 files):
- viruses-2890085-supplementary.pdf
